# Supplementary material for: An Improved Method for Including Upper Size Range Plasmids in Metamobilomes
Source: PLoS One. 2014 Aug 12;9(8):e104405. doi: 10.1371/journal.pone.0104405 (PMC4130580; doi:10.1371/journal.pone.0104405)
Supplement: Table S1 — Results from mapping of metamobilome sequencing reads using the Burrows-Wheeler Alignment program (BWA). (XLSX) [file pone.0104405.s001.xlsx]

## Sheet: Mapping statistics
Table S1. Results from mapping of metamobilome sequencing reads using the Burrows-Wheeler Alignment program (BWA)
Raw BWA mapping results (no. of mapped reads)
Library Name	S	L	Ss	Ls
Reads Sequenced	8403018	8180991	5907001	8544867
RefSeq (plasmids)	539808	2587049	4814254	6088976
RefSeq (chromosomes)	66452	366457	592401	795081
RefSeq (phages)	8451	8217	5939	8825
RefSeq(plasmids and chromosomes)	35642	298275	589717	731311
Read Distribution from BWA mapping (no. of mapped reads)
Library Name	S	L	Ss	Ls
Unknown	7832400	5525760	1090063	2392121
Chromosomal only	30810	68182	2684	63770
Chromosomal or Plasmid	35642	298275	589717	731311
Plasmid only	496436	313698	66897	130595
pBR322 or pKJK10	7730	1975076	4157640	5227070
Mapping to control plasmids (no. of mapped reads)
Library Name	S	L	Ss	Ls
pBR322	9792	2233440	4735216	5885931
pKJK5	51	12949	3745	57380
gfpmut3*	0	82	5	457
Mapping depth of control plasmids (X-coverage)
Library Name	S	L	Ss	Ls
pBR322	130	37000	80000	98000
pKJK5	0.0317379	14.7268	1.95609	66.9649
gfpmut3*	0	9.46623	0.594702	52.5126
