# Supplementary material for: An Improved Method for Including Upper Size Range Plasmids in Metamobilomes
Source: PLoS One. 2014 Aug 12;9(8):e104405. doi: 10.1371/journal.pone.0104405 (PMC4130580; doi:10.1371/journal.pone.0104405)
Supplement: Table S2 — Summary of read recruitment of the metamobilome libraries S, L, Ss and Ls to the NCBI RefSeq database of completed plasmid sequences. (XLSX) [file pone.0104405.s002.xlsx]

## Sheet: Near complete or more coverage
RefSeq Plasmids with near complete-, or complete coverage
Accession No.	Host strain/origin	Plasmid Name	Length (bp)	S-library		L-library		Ss-library		Ls-library
				XD	SC	XD	SC	XD	SC	XD	SC
NC_013780	Aeromonas hydrophila	pAH3680	3680	41.1	0.921	18	0.678
NC_011073	Bacteroides fragilis	pBFP35	5594	27.7	0.999	15.8	0.963	1.6	0.399
NC_005026	Bacteroides fragilis	pBI143	2747	728.9	1	419.4	1	9.7	0.904	15.8	0.996
NC_004703	Bacteroides thetaiotaomicron	p5482	33038			11.2	0.974			1.2	0.109
NC_008272	Barley rhizosphere	pKJK5	54383			9.9	0.878	1.7	0.267	42.3	0.977
NC_011332	Bifidobacterium bifidum	pB80	4898	10.7	0.959
NC_007068	Bifidobacterium catenulatum	pBC1	2540	12.8	0.989
NC_004978	Bifidobacterium longum	pKJ50	4960	9.5	0.918
NC_010857	Bifidobacterium longum	p6043A	4896	10.9	0.984
NC_015053	Bifidobacterium longum	p157F-NC1	4895	10.2	0.989
NC_004769	Bifidobacterium longum	PNAC2	3684	2.9	0.834	12.8	0.899
NC_006997	Bifidobacterium longum	pMG1	3682	3.3	0.831	15.9	0.934
NC_010861	Bifidobacterium longum	p6043B	3680	3.5	0.932	17.5	0.985
NC_004253	Bifidobacterium longum	pDOJH10S	3661	7.9	0.993	58.2	0.999
NC_004770	Bifidobacterium longum	pNAC1	3538	12.4	0.866
NC_011139	Bifidobacterium longum	pFI2576	2197	47	1
NC_010164	Bifidobacterium sp.	pBIFA24	4892	8.9	0.923
NC_010099	Burkholderia cepacia	PPC1	1641	8.5	0.965
NC_013719	Citrobacter rodentium	pCROD3	3910	12.5	0.919
NC_003114	Citrobacter rodentium	pCRP3	3172	15.2	0.979	61	0.689			200.1	0.483
NC_013090	Endophytic bacterium	pLK39	4029	47.1	0.998	19.4	0.682	2.3	0.379
NC_009781	Escherichia coli	pIGJC156	5146	15.2	0.959	4.2	0.967			4.6	0.427
NC_010898	Escherichia coli	pIGRW12	4995	28.8	0.934	26.8	0.568
NC_011418	Escherichia coli	pEC278	4669	78.2	0.981	64.9	0.977	10.3	0.405
NC_008487	Escherichia coli	pMG828-2	4091	11.7	0.958
NC_011411	Escherichia coli	pSE11-6	4082	37.1	0.992	6.3	0.805			7.1	0.688
NC_010486	Escherichia coli	pSMS35_4	4074	22.4	0.965	2.5	0.447			6.3	0.525
NC_010885	Escherichia coli	pIGWZ12	4072	51.8	0.998	10.7	0.952			12.5	0.988
NC_008444	Escherichia coli	p9705	3172	13.3	0.983	63.9	0.657			134.5	0.708
NC_013782	Escherichia coli	pEC14-9	3071	58.6	0.999	152.7	0.555
NC_013652	Escherichia coli	pPM18	2330	159.8	1	488.7	1			27.3	0.792
NC_008486	Escherichia coli	pMG828-1	1902	459.9	0.897					12	0.803
NC_011266	Escherichia coli	pO26-S1	1549	1920.3	1	669.5	1			94.1	0.995
NC_002145	Escherichia coli	pKL1	1549	2099.7	1	731.9	0.999			96.6	0.999
NC_013280	Human gut bacterium	pTRACA22	5903	34.3	0.967	27.9	0.839	2.5	0.565	3.3	0.699
NC_013279	Human gut bacterium	pTRACA20	3780	10.3	0.971
NC_008153	Human gut bacterium	pTRACA17	2745	17	0.992
NC_002610	Klebsiella pneumoniae	pKlebB-k17/80	5258	32.6	0.927	44.7	0.405
NC_009653	Klebsiella pneumoniae	pKPN7	3478	12	0.943
NC_011405	Klebsiella pneumoniae	pIGRK	2348	6	0.872	5.6	0.67
NC_010722	Pseudomonas aeruginosa	pMM1	2140	23.5	0.958
NC_009517	Psychrobacter sp.	pRWF102	2117	120.9	0.907
NC_013548	Rhodopseudomonas palustris	pRPSZY	2306	373	1	739.8	1	14.3	0.783	25.9	0.813
NC_011897	Salmonella enterica	p2007057	4270	33.4	1	29.8	0.792			5.4	0.521
NC_011079	Salmonella enterica	pSL254_3	3605	23.9	0.88
NC_010894	Salmonella enterica	pGY1	3592	24.6	0.854
NC_011082	Salmonella enterica	pSL476_3	3373	45.9	1	11.6	0.992
NC_011215	Salmonella enterica	pSL491_3	3176	13.2	0.993	236.4	0.474
NC_012916	Salmonella enterica	pSGI15	2699	126.2	0.976	249.2	0.589
NC_005002	Salmonella enterica	pB	1983	1223.6	1	803	0.999	4.7	0.763	65.4	0.931
NC_003455	Salmonella enteritidis	pP	4301	6.1	0.872
NC_003456	Salmonella enteritidis	pK	4245	79.9	0.882	104.1	0.545	10.7	0.365
NC_010796	Serratia marcescens	pRK10	4241	71.9	0.892	53	0.585
NC_010656	Shigella boydii	pBS512_2	2089	80.2	0.999	5.2	0.922
NC_002773	Shigella flexneri	p2457TS2	3179	29.4	0.946	46.6	0.812			99.8	0.493
NC_009347	Shigella sonnei	pSS046_spC	2101	107.3	0.999	8.7	0.944			4.1	0.839
NC_010464	Stenotrophomonas maltophilia	pSM76	2927	16	0.997
NC_001378	Uncultured bacterium	pKYM	2083	79.2	0.956	7.2	0.807			3.2	0.759
NC_012208	Yersinia enterocolitica	pYe4449-1	4357	5.1	0.922	58.9	0.999
NC_005570	Yersinia enterocolitica	p29807	2682	177.6	0.948	110.9	0.568	3	0.65	37.5	0.763
XD = X coverage
SC = Sequence Completeness

## Sheet: Partial coverage only
RefSeq Plasmids with partial coverage
Accession No.	Host strain/origin	Plasmid Name	Length (bp)	S-library		L-library		Ss-library		Ls-library
				XD	SC	XD	SC	XD	SC	XD	SC
NC_010404	Acinetobacter baumannii	p3ABAYE	94413			1.9	0.164
NC_010481	Acinetobacter baumannii	pABIR	29823	1.5	0.127	2.3	0.242
NC_010605	Acinetobacter baumannii	pACICU1	28279			2.7	0.161
NC_010396	Acinetobacter baumannii	p2ABSDF	25014	11.4	0.199	10.3	0.143
NC_010398	Acinetobacter baumannii	p3ABSDF	24922	7	0.205	11.1	0.158
NC_010401	Acinetobacter baumannii	p1ABAYE	5644	2.8	0.399
NC_010310	Acinetobacter venetianus	pAV2	15135	3.5	0.156	6.1	0.223
NC_010309	Acinetobacter venetianus	pAV1	10820	2	0.232	2.3	0.238
NC_006352	Activated sludge	pTB11	68869							20.2	0.112
NC_006385	Activated sludge	pRSB101	47829			2.6	0.235			3.9	0.183
NC_011207	Aeromonas hydrophila	pBRST7	7621	1.8	0.505
NC_006143	Aeromonas punctata	pFBAOT6	84749			1.7	0.149
NC_003123	Aeromonas salmonicida	pRAS3	11851	2.4	0.302	601.1	0.451	4922.2	0.154	4050.3	0.164
NC_003124	Aeromonas salmonicida	pRAS3	11823	2.9	0.368	1180.2	0.53	9392.2	0.181	8990.9	0.168
NC_013963	Bacillus sp.	pBS-01	16492			2.7	0.2
NC_006873	Bacteroides fragilis	pBF9343	36560			1.6	0.307
NC_015166	Bacteroides salanitronis	pBACSA03	6277	5.7	0.659	9.3	0.532
NC_004768	Bifidobacterium longum	pNAC3	10224	1.2	0.42
NC_004252	Bifidobacterium longum	pDOJH10L	10073	7.4	0.683	7.5	0.203
NC_002635	Bifidobacterium longum	pKJ36	3625	2.1	0.798
NC_004443	Bifidobacterium longum	pB44	3624	2.4	0.77
NC_006843	Bifidobacterium longum	pTB6	3624	2.5	0.523
NC_015066	Bifidobacterium longum	p157F-NC2	3624	2.9	0.768
NC_009794	Citrobacter koseri	pCKO2	5601	26.7	0.549
NC_004945	Corynebacterium glutamicum	pCG4	29371							2.7	0.101
NC_014167	Corynebacterium resistens	pJA144188	28312			2.4	0.134			3	0.108
NC_009779	Cronobacter sakazakii	pESA2	31208			1.5	0.211
NC_013284	Cronobacter turicensis	pCTU2	22448			1.3	0.142
NC_014725	Edwardsiella tarda	pCK41	72832			1.3	0.11
NC_012006	Enterobacter cloacae	pCHE-A	7560	2.8	0.485
NC_015175	Enterobacter cloacae	pS51A	5782	29.8	0.628
NC_011404	Enterobacter cloacae	pEC01	5002	32.1	0.835	29.3	0.532
NC_015515	Enterobacter sp.	pR23	10497	604.5	0.329	650.6	0.434	992.7	0.367	664.8	0.443
NC_004446	Erwinia amylovora	pEA2	2825			1675.9	0.652	5339.8	0.647	4053.9	0.704
NC_013265	Erwinia pyrifoliae	pEP05	4955	25.9	0.317
NC_006671	Escherichia coli	pAPEC-O2-R	101375			78.6	0.142
NC_009133	Escherichia coli	NR1	94289			1.6	0.113
NC_005327	Escherichia coli	pC15-1a	92353			50.7	0.108
NC_002525	Escherichia coli	R721	75582			1.6	0.229
NC_013121	Escherichia coli	pEK516	64471			69.3	0.113
NC_013362	Escherichia coli	pO26_2	63365			1.4	0.117
NC_010378	Escherichia coli	pOLA52	51602			81.8	0.121
NC_014356	Escherichia coli	IncQ-type_pQ7	9042	2.3	0.538
NC_008490	Escherichia coli	pMG828-5	8985	9.8	0.282	12.2	0.275
NC_010485	Escherichia coli	pSMS35_8	8909	4.2	0.306	59.9	0.179
NC_006881	Escherichia coli	pColK-K235	8318	3.1	0.482	20.9	0.739			150.6	0.228
NC_005248	Escherichia coli	pIGAL1	8145	37.2	0.5	526.9	0.277	1741.6	0.262	1505.3	0.245
NC_013367	Escherichia coli	pO111_4	8140	2.6	0.325	1.3	0.256
NC_011977	Escherichia coli	ColE9-J	7577	3.6	0.374	1.8	0.234
NC_014235	Escherichia coli	p75	7497	8.5	0.352	218.7	0.205
NC_008489	Escherichia coli	pMG828-4	7462	20.4	0.668	1.9	0.407			5.6	0.453
NC_011407	Escherichia coli	pSE11-4	6929	8	0.395	536.4	0.296
NC_011228	Escherichia coli	pO26-S4	6758	3.2	0.364	1.3	0.235
NC_012882	Escherichia coli	pColE8	6751	4.3	0.403	1.9	0.249
NC_010883	Escherichia coli	pIGMS5	6750	2.9	0.415	1.2	0.25
NC_013368	Escherichia coli	pO111_5	6673	4.1	0.608	4.8	0.338
NC_009716	Escherichia coli	pAK51	6511	10.9	0.612	7346.2	0.708	24702.4	0.671	19454.3	0.706
NC_005923	Escherichia coli	pFL129	6464			4	0.414			24.2	0.554
NC_004429	Escherichia coli	pIS2	6349	3.9	0.278	3343	0.269			7617.4	0.281
NC_005019	Escherichia coli	pLG13	6293	3.3	0.316
NC_005324	Escherichia coli	p9123	6222	9.3	0.422	11.5	0.446
NC_008597	Escherichia coli	pVI678	6222	9.5	0.411	12	0.417
NC_009789	Escherichia coli	pETEC_6	6199	9.6	0.402	11.4	0.412
NC_011795	Escherichia coli	p6148	6148	10.1	0.36	12.5	0.371
NC_011602	Escherichia coli	pE2348-2	6147	10.5	0.388	12.1	0.426
NC_002487	Escherichia coli	pCol-let	5847	25.3	0.388	166.7	0.294
NC_013363	Escherichia coli	pO26_3	5686	3.9	0.441	101.9	0.291			296	0.275
NC_011408	Escherichia coli	pSE11-5	5366	38.8	0.317
NC_005970	Escherichia coli	pRK2	5360	39.5	0.292
NC_008488	Escherichia coli	pMG828-3	5219	4.5	0.658	540.4	0.358
NC_011799	Escherichia coli	p5217	5217	4.3	0.706	78.3	0.294			109.2	0.53
NC_013589	Escherichia coli	pColE1-H22	5159	5.5	0.709	77.1	0.42			262.8	0.297
NC_009791	Escherichia coli	pETEC_5	5033	3.6	0.596	25.3	0.378
NC_010904	Escherichia coli	pColG	4715	26.9	0.572	91.4	0.388			122.4	0.339
NC_014543	Escherichia coli	pO26_4	4073	7	0.462	115.6	0.422
NC_011227	Escherichia coli	pO26-S3	4073	6.3	0.443	121.2	0.4
NC_001537	Escherichia coli	pECO29	3895	8.7	0.5
NC_010487	Escherichia coli	pSMS35_3	3565	59.5	0.822	75.5	0.449			5.3	0.62
NC_010731	Escherichia coli	pSP70	3306	7.9	0.577
NC_013950	Klebsiella pneumoniae	pKF3-94	94219			42.2	0.125
NC_014368	Klebsiella pneumoniae	pNL194	79307			1.4	0.101			3.1	0.114
NC_010726	Klebsiella pneumoniae	pMET-1	41723			164.1	0.175
NC_003486	Klebsiella pneumoniae	pJHCMW1	11354	52.8	0.373	392.6	0.289	1361.7	0.246	954.4	0.285
NC_010261	Klebsiella pneumoniae	pH205	8197	29.2	0.239
NC_005015	Klebsiella pneumoniae	pIP843	7086	32.4	0.353	24.1	0.236
NC_009652	Klebsiella pneumoniae	pKPN6	4259	63	0.508	54.1	0.357
NC_011640	Klebsiella pneumoniae	pKpn114	4211	141	0.511	145.4	0.437
NC_005018	Klebsiella pneumoniae	pKPN2	4196	7.6	0.744
NC_003789	Klebsiella pneumoniae	pMGD2	3564	14.4	0.844	14.1	0.457
NC_011406	Klebsiella pneumoniae	pIGMS31	2520	4.6	0.775
NC_015700	Lactobacillus reuteri	pLR581	12160			3.3	0.147
NC_010603	Lactobacillus reuteri	pLR581	12160			2.5	0.147
NC_008506	Lactococcus lactis	p4	47208			10.1	0.241
NC_002137	Lactococcus lactis	pNZ4000	42810			3.6	0.144
NC_013657	Lactococcus lactis	pKF147A	37510			5.1	0.106
NC_009751	Lactococcus lactis	pK214	29871			2.8	0.111
NC_004966	Lactococcus lactis	pAH82	20331			5.4	0.323
NC_009137	Lactococcus lactis	pDBORO	16404			2.1	0.143
NC_010370	Laribacter hongkongensis	pHLHK22	15665							2.8	0.164
NC_010469	Leuconostoc citreum	pLCK4	12183			1.6	0.177
NC_001898	Pantoea citrea	pUCD5000	5229	24.4	0.354
NC_013513	Paracoccus aminophilus	pAMI3	5575	4	0.554
NC_006994	Pasteurella multocida	pCCK381	10874	11.2	0.171
NC_008608	Pelobacter propionicus	pPRO2	30722			1.3	0.177
NC_010675	Pseudoalteromonas sp.	pKW1	4583	2.1	0.529
NC_007100	Pseudomonas aeruginosa	pRms149	57121			2.4	0.218			5.6	0.15
NC_002518	Pseudomonas putida	pPP81	2534	6.4	0.708
NC_003079	Salmonella choleraesuis	pSFD10	4091	4.7	0.463
NC_009980	Salmonella enterica	pMAK2	61571			66.4	0.139			188.4	0.131
NC_009982	Salmonella enterica	pMAK3	39924							2.7	0.107
NC_011604	Salmonella enterica	pWES-1	10908	3.7	0.377
NC_010993	Salmonella enterica	pST728/06-2	10107	27.4	0.326	15.3	0.192
NC_009807	Salmonella enterica	pTPqnrS-1a	10066	29.7	0.291	15.7	0.173
NC_002056	Salmonella enterica	pSC101	9263	3.8	0.237	2820.3	0.255	10080.8	0.194	8934.8	0.194
NC_015575	Salmonella enterica	pSBardo-Kan	8198	6	0.395	196.8	0.229
NC_010259	Salmonella enterica	pA172	8197	29.8	0.226	8.4	0.19
NC_015570	Salmonella enterica	pSe-Kan	7132	6.2	0.4	197.9	0.257
NC_010499	Salmonella enterica	pUO-SbR3	6847			1.3	0.222			2.7	0.451
NC_010500	Salmonella enterica	pUO-SbR5	6478			1.9	0.362			3.6	0.555
NC_005862	Salmonella enterica	cryptic	6066	4.7	0.332	4.2	0.354
NC_011214	Salmonella enterica	pSL491_5	5880	4.3	0.478	77.7	0.274			210	0.262
NC_014003	Salmonella enterica	pSN11/00Kan	5698	10.6	0.641	89	0.329
NC_001848	Salmonella enterica	pBERT	4656	64.2	0.685	46.7	0.426
NC_011093	Salmonella enterica	pCVM19633_4	4585	5.6	0.52
NC_006815	Salmonella enterica	pU302S	3208	19	0.623
NC_003457	Salmonella enteritidis	pC	5269	4.1	0.607	79.9	0.359			180.9	0.407
NC_010896	Salmonella typhimurium	pAnkS	8271	4.4	0.304	300.9	0.328	1335.7	0.223	1080.1	0.236
NC_010672	Shigella boydii	pBS512_7	7437	3.5	0.334	558.3	0.246
NC_010659	Shigella boydii	pBS512_5	5114	7.2	0.587
NC_009345	Shigella sonnei	pSS046_spA	8401	10.7	0.27	8.4	0.443			2.9	0.345
NC_008439	Shigella sonnei	pKKTET7	8401	9.5	0.302	10.6	0.358			3.2	0.293
NC_002809	Shigella sonnei	ColJs	5210	2.5	0.638	377.7	0.314
NC_009346	Shigella sonnei	pSS046_spB	5153	4.8	0.758	70.2	0.44			225.4	0.35
NC_015595	Sphingobium chlorophenolicum	pSPHCH01	123733			1.3	0.137
NC_008246	Sphingobium yanoikuyae	pYAN-1	5182	1.7	0.494
NC_002156	Staphylococcus aureus	J3356::POX7;1	8007	6.3	0.219	2037.6	0.282	6570.3	0.283	5233.2	0.295
NC_002157	Staphylococcus aureus	J3356::pOX7;3	8007	7.3	0.19	2022.4	0.282	6565.5	0.284	5441.4	0.283
NC_000937	Streptococcus thermophilus	pER35	9531			5.2	0.425
NC_014154	Thiomonas intermedia	pTINT01	45943			1.4	0.131
NC_002134	Uncultured bacterium	pR100	94281			1.6	0.109
NC_001621	Uncultured bacterium	pRK2	60099							286.1	0.101
NC_013773	Uncultured bacterium	pGNB2	8469	1.9	0.477
NC_002090	Uncultured bacterium	pNTP16	8255	4.3	0.297	350.4	0.308	1500.9	0.217	1234.4	0.225
NC_001373	Uncultured bacterium	pColA	6720	13.8	0.224
NC_001371	Uncultured bacterium	pColE1	6646	3.9	0.793	53.2	0.737			364.5	0.238
NC_013278	Uncultured bacterium	pTRACA18	5807	26	0.654	9.8	0.492
NC_008771	Verminephrobacter eiseniae	pVEIS01	31194	44.8	0.109	9.3	0.238
NC_005814	Yersinia pestis	pCRY	21742			1.5	0.267
XD = X coverage
SC = Sequence Completeness
