# Supplementary material for: An Improved Method for Including Upper Size Range Plasmids in Metamobilomes
Source: PLoS One. 2014 Aug 12;9(8):e104405. doi: 10.1371/journal.pone.0104405 (PMC4130580; doi:10.1371/journal.pone.0104405)
Supplement: Table S3 — Coverages and LS-skew values (see methods) of genes encoding Pfam-domains associated with plasmid-selfish or non-plasmid-selfish functions. Weigthed LS-skew values factor in the gene coverages of all genes assigned to a given Pfam cluster. (XLSX) [file pone.0104405.s003.xlsx]

## Sheet: Plasmid associated Pfams
Table S3. Coverages and LS-skew values (see methods) of genes encoding Pfam-domains associated with plasmid-selfish or non-plasmid-selfish functions. Weigthed LS-skew values factor in gene coverages of all members of a Pfam cluster
Plasmid-selfish Pfams
Pfam Accession	Pfam Name	Pfam Description	# of genes	Average coverage	LS-skew	LS-skew (weighted)
PF00004	AAA	ATPase family associated with various cellular activities	1	32.35	0.9962	0.9962
PF13304	AAA_21	AAA domain	1	30.12	0.9946	0.9946
PF13481	AAA_25	AAA domain	3	37.94	0.535567	0.656156
PF13604	AAA_30	AAA domain	1	10.01	1	1
PF07728	AAA_5	AAA domain (dynein-related subfamily)	1	12.09	1	1
PF04014	Antitoxin-MazE	Antidote-toxin recognition MazE	1	87.89	0.7689	0.7689
PF01656	CbiA	CobQ/CobB/MinD/ParA nucleotide binding domain	3	27.64	0.995833	0.995774
PF07362	CcdA	Post-segregation antitoxin CcdA	1	123.9	0.9692	0.9692
PF01845	CcdB	CcdB protein	1	86.17	0.9669	0.9669
PF02661	Fic	Fic/DOC family	1	25.9	1	1
PF11740	KfrA_N	Plasmid replication region DNA-binding N-term	4	135.64	0.49235	0.38642
PF04837	MbeB_N	MbeB-like, N-term conserved region	7	31.0714	0.566386	0.635564
PF04899	MbeD_MobD	MbeD/MobD like	5	25.088	0.33586	0.338975
PF03389	MobA_MobL	MobA/MobL family	27	47.0463	0.396115	0.489536
PF05713	MobC	Bacterial mobilisation protein	26	48.8408	0.419754	0.351131
PF01076	Mob_Pre	Plasmid recombination enzyme	55	49.6587	0.123853	0.16376
PF09274	ParG	ParG	1	7.22	0	0
PF05144	Phage_CRI	Phage replication protein CRI	24	40.6825	0.287271	0.259442
PF05840	Phage_GPA	Bacteriophage replication gene A protein	2	15.025	0.00815	0.00569551
PF05155	Phage_X	Phage X family	36	53.5647	0.205064	0.205402
PF02604	PhdYeFM_antitox	Antitoxin Phd_YefM, type II toxin-antitoxin system	3	26.6567	0.2616	0.215116
PF06769	Plasmid_Txe	Plasmid encoded toxin Txe	3	14.43	0.377067	0.332481
PF05015	Plasmid_killer	Plasmid maintenance system killer protein	2	69.84	0.50795	0.417712
PF05016	Plasmid_stabil	Plasmid stabilisation system protein	37	92.7516	0.325759	0.428585
PF08708	PriCT_1	Primase C terminal 1 (PriCT-1)	31	58.9655	0.391606	0.444912
PF01402	RHH_1	Ribbon-helix-helix protein, copG family	44	71.0207	0.233141	0.37522
PF10134	RPA	Replication initiator protein A	10	32.017	0.30544	0.336772
PF04221	RelB	RelB antitoxin	9	225.11	0.357867	0.694291
PF12910	RelB_N	Antitoxin of toxin-antitoxin stability system N-terminal	1	11.56	0	0
PF03432	Relaxase	Relaxase/Mobilisation nuclease domain	15	79.8867	0.57482	0.592006
PF06504	RepC	Replication protein C	4	31.2875	0.2174	0.303233
PF05732	RepL	Firmicute plasmid replication protein	50	85.537	0.086996	0.273495
PF01446	Rep_1	Replication protein	150	75.9737	0.181393	0.296801
PF01719	Rep_2	Plasmid replication protein	22	85.2518	0.0813773	0.587259
PF01051	Rep_3	Initiator Replication protein	77	55.2317	0.295774	0.377142
PF02486	Rep_trans	Replication initiation factor	106	101.151	0.12289	0.335414
PF03090	Replicase	Replicase family	21	67.6271	0.4303	0.448024
PF01815	Rop	Rop protein	7	138.629	0.411471	0.416942
PF08281	Sigma70_r4_2	Sigma-70, region 4	4	52.495	0.44565	0.482859
PF00437	T2SE	Type II/IV secretion system protein	1	24.74	1	1
PF07996	T4SS	Type IV secretion system proteins	1	11.4	1	1
PF02534	T4SS-DNA_transf	Type IV secretory system Conjugative DNA transfer	2	15.22	0.9752	0.981522
PF06412	TraD	Conjugal transfer protein TraD	8	33.4062	0.495088	0.480333
PF12696	TraG-D_C	TraM recognition site of TraD and TraG	2	15.22	0.9752	0.981522
PF05857	TraX	TraX protein	1	19.28	0.5267	0.5267
PF05509	TraY	TraY domain	5	68.328	0.03242	0.0235376
PF09677	TrbI_Ftype	Type-F conjugative transfer system protein	1	7.87	1	1
PF04610	TrbL	TrbL/VirB6 plasmid conjugal transfer protein	2	15.32	0.51535	0.560833
PF07042	TrfA	TrfA protein	13	86.3731	0.198562	0.453665
PF10412	TrwB_AAD_bind	Type IV secretion-system coupling protein DNA-binding domain	3	18.3933	0.983467	0.989806

## Sheet: Other Pfams
Non-plasmid-selfish Pfams
Pfam Accession	Pfam Name	Pfam Description	# of genes	Average Coverage	LS-skew	LS-skew (weighted)
PF13239	2TM	2TM domain	1	9.77	0	0
PF01073	3Beta_HSD	3-beta hydroxysteroid dehydrogenase/isomerase family	1	29.62	1	1
PF10327	7TM_GPCR_Sri	Serpentine type 7TM GPCR chemoreceptor Sri	1	41.13	0.0036	0.0036
PF00950	ABC-3	ABC 3 transport family	1	12.17	1	1
PF00005	ABC_tran	ABC transporter	2	21.585	0.9973	0.996232
PF10397	ADSL_C	Adenylosuccinate lyase C-terminus	1	6.32	1	1
PF01636	APH	Phosphotransferase enzyme family	1	47.79	0.9628	0.9628
PF04655	APH_6_hur	Aminoglycoside/hydroxyurea antibiotic resistance kinase	1	8.72	0.2249	0.2249
PF00561	Abhydrolase_1	alpha/beta hydrolase fold	1	8.69	1	1
PF12695	Abhydrolase_5	Alpha/beta hydrolase family	1	8.69	1	1
PF12697	Abhydrolase_6	Alpha/beta hydrolase family	1	8.69	1	1
PF07751	Abi_2	Abi-like protein	2	9.345	0.79425	0.765077
PF00583	Acetyltransf_1	Acetyltransferase (GNAT) family	3	27.7133	0.7868	0.839396
PF13673	Acetyltransf_10	Acetyltransferase (GNAT) domain	3	27.7133	0.7868	0.839396
PF13420	Acetyltransf_4	Acetyltransferase (GNAT) domain	1	21.12	0.835	0.835
PF13508	Acetyltransf_7	Acetyltransferase (GNAT) domain	4	22.455	0.8401	0.85134
PF13523	Acetyltransf_8	Acetyltransferase (GNAT) domain	1	41.39	0.9963	0.9963
PF01979	Amidohydro_1	Amidohydrolase family	1	10.33	0.9657	0.9657
PF07969	Amidohydro_3	Amidohydrolase family	1	10.33	0.9657	0.9657
PF13147	Amidohydro_4	Amidohydrolase	1	10.33	0.9657	0.9657
PF13594	Amidohydro_5	Amidohydrolase	1	10.33	0.9657	0.9657
PF02424	ApbE	ApbE family	1	33.26	0.9912	0.9912
PF12895	Apc3	Anaphase-promoting complex, cyclosome, subunit 3	3	16.2067	0.985967	0.988022
PF03869	Arc	Arc-like DNA binding domain	1	12.69	1	1
PF02374	ArsA_ATPase	Anion-transporting ATPase	2	28.625	0.9981	0.99778
PF12951	Autotrns_rpt	Autotransporter-associated beta strand repeat	4	74.95	1	1
PF00528	BPD_transp_1	Binding-protein-dependent transport system inner membrane component	1	5.84	1	1
PF00216	Bac_DNA_binding	Bacterial DNA-binding protein	2	9.435	0.4173	0.610359
PF00308	Bac_DnaA	Bacterial dnaA protein	1	32.35	0.9962	0.9962
PF13461	C-term_anchor	Cell-wall surface anchor repeat	3	340.52	0.9965	0.9965
PF00302	CAT	Chloramphenicol acetyltransferase	1	21.81	1	1
PF09827	CRISPR_Cas2	CRISPR associated protein Cas2	4	31.1	0.118375	0.0984145
PF12639	Colicin-DNase	DNase/tRNase domain of colicin-like bacteriocin	1	24.65	0.2228	0.2228
PF01320	Colicin_Pyocin	Colicin immunity protein / pyocin immunity protein	1	7.22	0.0673	0.0673
PF00346	Complex1_49kDa	Respiratory-chain NADH dehydrogenase, 49 Kd subunit	1	11.06	0.9708	0.9708
PF08706	D5_N	D5 N terminal like	1	26.78	0.9941	0.9941
PF13359	DDE_4	DDE superfamily endonuclease	1	22.53	0.9947	0.9947
PF01609	DDE_Tnp_1	Transposase DDE domain	4	22.515	0.766275	0.670355
PF13701	DDE_Tnp_1_4	Transposase DDE domain group 1	1	15.25	0.9969	0.9969
PF13737	DDE_Tnp_1_5	Transposase DDE domain	1	34.04	0.1739	0.1739
PF13751	DDE_Tnp_1_6	Transposase DDE domain	1	19.5	1	1
PF03400	DDE_Tnp_IS1	IS1 transposase	2	49.19	0.3849	0.33697
PF13610	DDE_Tnp_IS240	DDE domain	5	16.554	0.71324	0.69477
PF03050	DDE_Tnp_IS66	Transposase IS66 family	4	9.88	0.99055	0.988535
PF13817	DDE_Tnp_IS66_C	IS66 C-terminal element	1	13.5	1	1
PF01610	DDE_Tnp_ISL3	Transposase	2	17.57	0.98215	0.979179
PF01526	DDE_Tnp_Tn3	Tn3 transposase DDE domain	1	13.88	0.2965	0.2965
PF00270	DEAD	DEAD/DEAH box helicase	1	24.74	1	1
PF01548	DEDD_Tnp_IS110	Transposase	2	10.475	0.03395	0.0286268
PF00186	DHFR_1	Dihydrofolate reductase	1	19.84	1	1
PF00145	DNA_methylase	C-5 cytosine-specific DNA methylase	3	377.13	0.9764	0.976692
PF06296.7	DUF1044	Protein of unknown function (DUF1044)	3	15.2067	0.2817	0.507023
PF06610.8	DUF1144	Protein of unknown function (DUF1144)	1	13.1	0.9805	0.9805
PF08681.6	DUF1778	Protein of unknown function (DUF1778)	2	14.94	0.2589	0.421449
PF10387.4	DUF2442	Protein of unknown function (DUF2442)	1	15.3	0.5748	0.5748
PF10734.4	DUF2523	Protein of unknown function (DUF2523)	2	32.735	0.5915	0.856866
PF10771.4	DUF2582	Protein of unknown function (DUF2582)	2	9.16	0.9185	0.896079
PF11008.3	DUF2846	Protein of unknown function (DUF2846)	1	12.81	0	0
PF11396.3	DUF2874	Protein of unknown function (DUF2874)	1	13.86	0.6233	0.6233
PF01724.11	DUF29	Domain of unknown function DUF29	1	15.31	0.0095	0.0095
PF03703.9	DUF304	Bacterial PH domain	1	179.14	0.0024	0.0024
PF11726.3	DUF3296	Protein of unknown function (DUF3296)	3	14.4067	0.2468	0.226822
PF11876.3	DUF3396	Protein of unknown function (DUF3396)	1	20.79	0.0089	0.0089
PF12099.3	DUF3575	Protein of unknown function (DUF3575)	1	10.36	1	1
PF12375.3	DUF3653	Phage protein	1	27.73	0.0109	0.0109
PF12508.3	DUF3714	Protein of unknown function (DUF3714)	1	8.84	1	1
PF13148.1	DUF3987	Protein of unknown function (DUF3987)	1	117.4	0.9882	0.9882
PF13186.1	DUF4008	Domain of unknown function (DUF4008)	1	5.33	1	1
PF13338.1	DUF4095	Domain of unknown function (DUF4095)	1	9.38	1	1
PF13356.1	DUF4102	Domain of unknown function (DUF4102)	1	15.83	1	1
PF13427.1	DUF4111	Domain of unknown function (DUF4111)	3	41.5167	0.7918	0.659714
PF13595.1	DUF4138	Domain of unknown function (DUF4138)	2	9.02	0.9937	0.9937
PF13711.1	DUF4160	Domain of unknown function (DUF4160)	1	97.48	0.9157	0.9157
PF14384.1	DUF4415	Domain of unknown function (DUF4415)	2	120.145	0.49945	0.852447
PF14466.1	DUF4425	Domain of unknown function (DUF4425)	1	12.42	0.9933	0.9933
PF04307.9	DUF457	Predicted membrane-bound metal-dependent hydrolase (DUF457)	1	7.03	0	0
PF04365.8	DUF497	Protein of unknown function (DUF497)	6	66.3017	0.22495	0.66327
PF04747.7	DUF612	Protein of unknown function, DUF612	1	7	0.0922	0.0922
PF05598.6	DUF772	Transposase domain (DUF772)	2	21.015	0.99735	0.997159
PF05656.9	DUF805	Protein of unknown function (DUF805)	1	17.55	1	1
PF05708.7	DUF830	Orthopoxvirus protein of unknown function (DUF830)	1	7.04	1	1
PF06114.8	DUF955	Domain of unknown function (DUF955)	1	6.49	1	1
PF01791	DeoC	DeoC/LacD family aldolase	1	18.19	1	1
PF00563	EAL	EAL domain	1	5.29	1	1
PF00679	EFG_C	Elongation factor G C-terminus	1	13.69	0.6919	0.6919
PF03764	EFG_IV	Elongation factor G, domain IV	1	13.69	0.6919	0.6919
PF00892	EamA	EamA-like transporter family	2	136.035	0.5501	0.175198
PF07669	Eco57I	Eco57I restriction-modification methylase	1	11.66	1	1
PF13536	EmrE	Multidrug resistance efflux transporter	1	11.17	0.0179	0.0179
PF01370	Epimerase	NAD dependent epimerase/dehydratase family	3	23.51	1	1
PF08445	FR47	FR47-like protein	1	21.12	0.835	0.835
PF13394	Fer4_14	4Fe-4S single cluster domain	1	23.26	0.019	0.019
PF00210	Ferritin	Ferritin-like domain	2	43.4	0.4285	0.535724
PF01706	FliG_C	FliG C-terminal domain	1	6.22	1	1
PF01580	FtsK_SpoIIIE	FtsK/SpoIIIE family	1	24.74	1	1
PF01571	GCV_T	Aminomethyltransferase folate-binding domain	1	20.97	0.7881	0.7881
PF08669	GCV_T_C	Glycine cleavage T-protein C-terminal barrel domain	1	20.97	0.7881	0.7881
PF00990	GGDEF	GGDEF domain	1	20.51	0.612	0.612
PF00009	GTP_EFTU	Elongation factor Tu GTP binding domain	1	13.69	0.6919	0.6919
PF03144	GTP_EFTU_D2	Elongation factor Tu domain 2	1	13.69	0.6919	0.6919
PF00799	Gemini_AL1	Geminivirus Rep catalytic domain	1	49.02	1	1
PF00196	GerE	Bacterial regulatory proteins, luxR family	1	313.27	0.9751	0.9751
PF13488	Gly-zipper_Omp	Glycine zipper	1	91.72	0.3959	0.3959
PF13524	Glyco_trans_1_2	Glycosyl transferases group 1	1	22.52	1	1
PF13692	Glyco_trans_1_4	Glycosyl transferases group 1	1	22.52	1	1
PF13579	Glyco_trans_4_4	Glycosyl transferase 4-like domain	1	22.52	1	1
PF00534	Glycos_transf_1	Glycosyl transferases group 1	1	22.52	1	1
PF00392	GntR	Bacterial regulatory proteins, gntR family	9	155.786	0.0866	0.303618
PF05973	Gp49	Phage derived protein Gp49-like (DUF891)	7	60.0186	0.689357	0.733669
PF04138	GtrA	GtrA-like protein	1	8.82	1	1
PF02183	HALZ	Homeobox associated leucine zipper	2	275.04	0.0013	0.0023225
PF02518	HATPase_c	Histidine kinase-, DNA gyrase B-, and HSP90-like ATPase	2	6.925	1	1
PF13581	HATPase_c_2	Histidine kinase-like ATPase domain	1	8.37	1	1
PF01844	HNH	HNH endonuclease	1	15.06	1	1
PF08279	HTH_11	HTH domain	13	127.128	0.0975154	0.304573
PF12728	HTH_17	Helix-turn-helix domain	6	35.9383	0.44565	0.697445
PF12844	HTH_19	Helix-turn-helix domain	9	62.4233	0.726289	0.744808
PF13276	HTH_21	HTH-like domain	3	31.4833	0.8541	0.895495
PF13384	HTH_23	Homeodomain-like domain	19	55.6074	0.554516	0.671053
PF13412	HTH_24	Winged helix-turn-helix DNA-binding	5	60.284	0.0241	0.0710919
PF13443	HTH_26	Cro/C1-type HTH DNA-binding domain	4	36.7725	0.473325	0.804126
PF13463	HTH_27	Winged helix DNA-binding domain	5	291.93	0.20238	0.716942
PF13518	HTH_28	Helix-turn-helix domain	19	53.5974	0.554842	0.67355
PF13551	HTH_29	Winged helix-turn helix	2	19.155	0.99505	0.994718
PF01381	HTH_3	Helix-turn-helix	20	70.326	0.39949	0.669711
PF13560	HTH_31	Helix-turn-helix domain	7	38.5714	0.501457	0.811067
PF13565	HTH_32	Homeodomain-like domain	1	20.44	0.9901	0.9901
PF13592	HTH_33	Winged helix-turn helix	1	20.44	0.9901	0.9901
PF13730	HTH_36	Helix-turn-helix domain	29	51.041	0.124817	0.218228
PF13744	HTH_37	Helix-turn-helix domain	5	61.962	0.76932	0.916434
PF13936	HTH_38	Helix-turn-helix domain	3	29.6067	0.319067	0.215799
PF02796	HTH_7	Helix-turn-helix domain of resolvase	10	12.859	0.62687	0.524493
PF02954	HTH_8	Bacterial regulatory protein, Fis family	1	16.34	0	0
PF13545	HTH_Crp_2	Crp-like helix-turn-helix domain	1	51.46	0.0171	0.0171
PF08220	HTH_DeoR	DeoR-like helix-turn-helix domain	2	329.46	0.14745	0.242787
PF09339	HTH_IclR	IclR helix-turn-helix domain	5	255.568	0.08916	0.395225
PF01527	HTH_Tnp_1	Transposase	10	16.429	0.60277	0.559159
PF12759	HTH_Tnp_IS1	InsA C-terminal domain	1	27.56	0.4939	0.4939
PF01710	HTH_Tnp_IS630	Transposase	1	17.87	1	1
PF13005	HTH_Tnp_IS66	putative Helix-turn-helix domain of transposase IS66	1	13.5	1	1
PF11427	HTH_Tnp_Tc3_1	Tc3 transposase	1	24.53	0.9013	0.9013
PF00730	HhH-GPD	HhH-GPD superfamily base excision DNA repair protein	1	120.63	1	1
PF01638	HxlR	HxlR-like helix-turn-helix	1	8.59	1	1
PF12146	Hydrolase_4	Putative lysophospholipase	1	8.69	1	1
PF00817	IMS	impB/mucB/samB family	1	25.28	0.9946	0.9946
PF11799	IMS_C	impB/mucB/samB family C-terminal	1	25.28	0.9946	0.9946
PF11798	IMS_HHH	IMS family HHH motif	1	25.28	0.9946	0.9946
PF12835	Integrase_1	Integrase	9	47.8656	0.238367	0.13302
PF01695	IstB_IS21	IstB-like ATP binding protein	2	20.565	0.9686	0.984416
PF13007	LZ_Tnp_IS66	Transposase C of IS166 homeodomain	1	13.5	1	1
PF02502	LacAB_rpiB	Ribose/Galactose Isomerase	2	14.25	1	1
PF00753	Lactamase_B	Metallo-beta-lactamase superfamily	1	18.26	0.2403	0.2403
PF12706	Lactamase_B_2	Beta-lactamase superfamily domain	1	18.26	0.2403	0.2403
PF06291	Lambda_Bor	Bor protein	1	69.26	0	0
PF00206	Lyase_1	Lyase	1	6.32	1	1
PF01810	LysE	LysE type translocator	1	17.54	0.0056	0.0056
PF02402	Lysis_col	Lysis protein	1	11.72	0	0
PF00015	MCPsignal	Methyl-accepting chemotaxis protein (MCP) signalling domain	1	53.67	0.1914	0.1914
PF07690	MFS_1	Major Facilitator Superfamily	3	17.28	0.720267	0.742121
PF13347	MFS_2	MFS/sugar transport protein	1	15.93	0.5804	0.5804
PF05977	MFS_3	Transmembrane secretion effector	1	15.93	0.5804	0.5804
PF01926	MMR_HSR1	50S ribosome-binding GTPase	1	13.69	0.6919	0.6919
PF01047	MarR	MarR family	2	8.045	0.50345	0.282795
PF12802	MarR_2	MarR family	3	12.1533	0.0023	0.00219907
PF13659	Methyltransf_26	Methyltransferase domain	1	11.66	1	1
PF09140	MipZ	ATPase MipZ	1	25.67	0.9913	0.9913
PF08477	Miro	Miro-like protein	1	13.69	0.6919	0.6919
PF09864	MliC	Membrane-bound lysozyme-inhibitor of c-type lysozyme	1	12.27	0	0
PF03205	MobB	Molybdopterin guanine dinucleotide synthesis protein B	1	24.74	1	1
PF04471	Mrr_cat	Restriction endonuclease	1	8.17	1	1
PF00893	Multi_Drug_Res	Small Multidrug Resistance protein	3	97.7567	0.3765	0.198183
PF02384	N6_Mtase	N-6 DNA Methylase	1	11.66	1	1
PF07993	NAD_binding_4	Male sterility protein	1	29.62	1	1
PF00877	NLPC_P60	NlpC/P60 family	1	5.71	1	1
PF01909	NTP_transf_2	Nucleotidyltransferase domain	2	44.69	0.6877	0.525815
PF05616	Neisseria_TspB	Neisseria meningitidis TspB protein	1	55.44	1	1
PF13425	O-antigen_lig	O-antigen ligase like membrane protein	1	10.46	1	1
PF03977	OAD_beta	Na+-transporting oxaloacetate decarboxylase beta subunit	1	12.22	0	0
PF10543	ORF6N	ORF6N domain	2	27.82	0.1482	0.134837
PF00691	OmpA	OmpA family	1	11.38	1	1
PF01385	OrfB_IS605	Probable transposase	2	10.765	0.4654	0.237066
PF07282	OrfB_Zn_ribbon	Putative transposase DNA-binding domain	3	13.0967	0.3129	0.133477
PF06891	P2_Phage_GpR	P2 phage tail completion protein R (GpR)	1	9.27	1	1
PF01850	PIN	PIN domain	1	65.18	0.8388	0.8388
PF13470	PIN_3	PIN domain	1	19.06	0.8671	0.8671
PF13091	PLDc_2	PLD-like domain	1	12.9	1	1
PF02255	PTS_IIA	PTS system, Lactose/Cellobiose specific IIA subunit	1	15.01	1	1
PF02452	PemK	PemK-like protein	3	47.8067	0.447333	0.347995
PF00805	Pentapeptide	Pentapeptide repeats (8 copies)	2	12.845	0.07515	0.0754718
PF13599	Pentapeptide_4	Pentapeptide repeats (9 copies)	3	12.8267	0.0501	0.0503864
PF13529	Peptidase_C39_2	Peptidase_C39 like family	1	11.66	0.9198	0.9198
PF01546	Peptidase_M20	Peptidase family M20/M25/M40	1	469.31	1	1
PF04586	Peptidase_U35	Caudovirus prohead protease	1	16.2	0.9708	0.9708
PF00294	PfkB	pfkB family carbohydrate kinase	1	21.5	0.9305	0.9305
PF05930	Phage_AlpA	Prophage CP4-57 regulatory protein (AlpA)	1	17.61	1	1
PF05269	Phage_CII	Bacteriophage CII protein	1	97.01	0.6275	0.6275
PF05065	Phage_capsid	Phage capsid family	1	18.94	1	1
PF05135	Phage_connect_1	Phage gp6-like head-tail connector protein	1	13.13	0.967	0.967
PF02899	Phage_integr_N	Phage integrase, N-terminal SAM-like domain	1	18.65	1	1
PF13495	Phage_integr_N2	Phage integrase, N-terminal SAM-like domain	2	33.04	0.9989	0.998421
PF00589	Phage_integrase	Phage integrase family	12	51.7383	0.408683	0.421677
PF04860	Phage_portal	Phage portal protein	1	22.95	1	1
PF02562	PhoH	PhoH-like protein	1	32.35	0.9962	0.9962
PF08543	Phos_pyr_kin	Phosphomethylpyrimidine kinase	1	21.5	0.9305	0.9305
PF01679	Pmp3	Proteolipid membrane potential modulator	2	23.75	0.08955	0.0913995
PF02719	Polysacc_synt_2	Polysaccharide biosynthesis protein	1	29.62	1	1
PF03288	Pox_D5	Poxvirus D5 protein-like	1	26.78	0.9941	0.9941
PF09250	Prim-Pol	Bifunctional DNA primase/polymerase, N-terminal	1	43.5	0.8165	0.8165
PF04352	ProQ	ProQ/FINO family	2	30.44	0.18365	0.200702
PF00809	Pterin_bind	Pterin binding enzyme	1	35.93	0.9982	0.9982
PF06958	Pyocin_S	S-type Pyocin	1	24.65	0.2228	0.2228
PF02852	Pyr_redox_dim	Pyridine nucleotide-disulphide oxidoreductase, dimerisation domain	1	11.31	1	1
PF03693	RHH_2	Uncharacterised protein family (UPF0156)	3	47.9267	0.501067	0.497834
PF12651	RHH_3	Ribbon-helix-helix domain	1	7.43	0	0
PF00078	RVT_1	Reverse transcriptase (RNA-dependent DNA polymerase)	1	12.04	1	1
PF04055	Radical_SAM	Radical SAM superfamily	1	23.26	0.019	0.019
PF07508	Recombinase	Recombinase	1	10.11	1	1
PF00239	Resolvase	Resolvase, N terminal domain	25	26.246	0.381116	0.298632
PF00072	Response_reg	Response regulator receiver domain	1	5.3	1	1
PF03732	Retrotrans_gag	Retrotransposon gag protein	1	22.8	0.3201	0.3201
PF04321	RmlD_sub_bind	RmlD substrate binding domain	3	23.51	1	1
PF02082	Rrf2	Transcriptional regulator	5	68.652	0.07458	0.272084
PF07499	RuvA_C	RuvA, C-terminal domain	1	10.35	0.9076	0.9076
PF01330	RuvA_N	RuvA N terminal domain	1	10.35	0.9076	0.9076
PF05491	RuvB_C	Holliday junction DNA helicase ruvB C-terminus	1	22.36	1	1
PF05496	RuvB_N	Holliday junction DNA helicase ruvB N-terminus	1	22.36	1	1
PF09851	SHOCT	Short C-terminal domain	1	17.55	1	1
PF00565	SNase	Staphylococcal nuclease homologue	2	10.24	0.5	0.727539
PF00436	SSB	Single-strand binding protein family	1	147.48	0.9598	0.9598
PF04203	Sortase	Sortase family	1	35.66	0.992	0.992
PF00515	TPR_1	Tetratricopeptide repeat	11	13.3673	0.981118	0.983713
PF13374	TPR_10	Tetratricopeptide repeat	1	19.33	0.9913	0.9913
PF13414	TPR_11	TPR repeat	7	13.9757	0.982157	0.984784
PF13424	TPR_12	Tetratricopeptide repeat	3	19.33	0.9913	0.9913
PF13428	TPR_14	Tetratricopeptide repeat	4	16.9875	0.9873	0.988955
PF13432	TPR_16	Tetratricopeptide repeat	8	14.645	0.9833	0.985859
PF13431	TPR_17	Tetratricopeptide repeat	6	16.2067	0.985967	0.988022
PF07719	TPR_2	Tetratricopeptide repeat	12	13.8642	0.981967	0.984595
PF07720	TPR_3	Tetratricopeptide repeat	1	9.96	0.9753	0.9753
PF13174	TPR_6	Tetratricopeptide repeat	6	14.645	0.9833	0.985859
PF13176	TPR_7	Tetratricopeptide repeat	5	15.582	0.9849	0.987209
PF13181	TPR_8	Tetratricopeptide repeat	10	14.645	0.9833	0.985859
PF13371	TPR_9	Tetratricopeptide repeat	8	14.645	0.9833	0.985859
PF06056	Terminase_5	Putative ATPase subunit of terminase (gpP-like)	7	66.3857	0.445814	0.327125
PF02909	TetR_C	Tetracyclin repressor, C-terminal all-alpha domain	1	21.9	1	1
PF00440	TetR_N	Bacterial regulatory proteins, tetR family	3	23.9067	0.593767	0.716616
PF05717	TnpB_IS66	IS66 Orf2 like protein	2	21.195	0.97075	0.964768
PF06519	TolA	TolA C-terminal	1	13.95	0.9917	0.9917
PF03544	TonB	Gram-negative bacterial tonB protein	1	13.95	0.9917	0.9917
PF13155	Toprim_2	Toprim-like	1	10.01	0	0
PF13362	Toprim_3	Toprim domain	1	117.4	0.9882	0.9882
PF13662	Toprim_4	Toprim domain	2	63.705	0.4941	0.910562
PF00905	Transpeptidase	Penicillin binding protein transpeptidase domain	1	5.4	1	1
PF02371	Transposase_20	Transposase IS116/IS110/IS902 family	2	9.93	0.06005	0.042438
PF01978	TrmB	Sugar-specific transcriptional regulator TrmB	2	8.045	0.50345	0.282795
PF06782	UPF0236	Uncharacterised protein family (UPF0236)	1	8.76	0.9278	0.9278
PF13538	UvrD_C_2	Family description	1	10.01	1	1
PF05272	VirE	Virulence-associated protein E	1	30.18	0.0574	0.0574
PF01443	Viral_helicase1	Viral (Superfamily 1) RNA helicase	1	10.01	1	1
PF04932	Wzy_C	O-Antigen ligase	1	10.46	1	1
PF02706	Wzz	Chain length determinant protein	1	23.5	0.0037	0.0037
PF09811	Yae1_N	Essential protein Yae1, N terminal	1	9.65	1	1
PF09586	YfhO	Bacterial membrane protein YfhO	1	17.71	1	1
PF06564	YhjQ	YhjQ protein	1	25.67	0.9913	0.9913
PF03739	YjgP_YjgQ	Predicted permease YjgP/YjgQ family	1	10.23	1	1
PF03811	Zn_Tnp_IS1	InsA N-terminal domain	1	27.56	0.4939	0.4939
PF00882	Zn_dep_PLPC	Zinc dependent phospholipase C	1	7.03	0	0
PF05707	Zot	Zonular occludens toxin (Zot)	4	186.505	0.972625	0.984519
PF00665	rve	Integrase core domain	11	22.5173	0.845673	0.878563
PF13333	rve_2	Integrase core domain	3	18.6767	0.810433	0.775297
PF13683	rve_3	Integrase core domain	5	26.094	0.6907	0.789137
PF12869	tRNA_anti-like	tRNA_anti-like	1	9.82	1	1
PF01396	zf-C4_Topoisom	Topoisomerase DNA binding C4 zinc finger	1	8.91	1	1
